# Supplementary material for: Emergency department impaired adherence to personal protective equipment donning and doffing protocols during the COVID-19 pandemic
Source: Isr J Health Policy Res. 2021 Jul 19;10:41. doi: 10.1186/s13584-021-00477-7 (PMC8287287; doi:10.1186/s13584-021-00477-7)
Supplement: Supplementary file 1 — Additional file 1. [file 13584_2021_477_MOESM1_ESM.zip]

Archive with 2 entries (2 files):
- Doffing poter.pdf
- Donning poster.pdf
